# Supplementary material for: Vitreous expression of cytokines and growth factors in patients with diabetic retinopathy—An investigation of their expression based on clinical diabetic retinopathy grade
Source: PLoS One. 2021 May 19;16(5):e0248439. doi: 10.1371/journal.pone.0248439 (PMC8133486; doi:10.1371/journal.pone.0248439)
Supplement: S1 Dataset — (XLSX) [file pone.0248439.s004.xlsx]

## Sheet: Sheet1
Group 1 PDR group										Status PDR														OCT (screening)
							DM diagnosis		DR diagnosis	ETDRS Diabetic Retinopathy Classification		Laser			Anti-VEGF	Anti-VEGF	Anti-VEGF	Anti-VEGF Treatment	Intravitreal Steroid	Intravitreal Steroid	Intravitreal Steroid	Visual Acuity (screening)	Contrast Visual Acuity (screening)	CPT	ART	IL-6 Baseline	IL-8 Baseline	IP-10 Baseline	MCP-1 Baseline	VEGF Baseline	CD54 Baseline	PIGF Baseline	PEDF Baseline
Patient	Study Eye	Pseudophakic yes1/no2	Age (years)	Sex	BP screening	Diabetes Type	Length (years)	HbA1c screening	Length (months)	NPDR Group	Core vitrectomy yes1 /no2	panretinal cryokoagulation (number of procedures)	focal lasercoagulation (number of procedures)	panretinal lasercoagulation (number of procedures)	Bevazizumab	Ranibizumab	Afliberzebt	Total	Dexamethasone	Triamcinolone Acetonide	Total	ETDRS letter score	Pelli-Robson Contrast Sensitivity Chart	CPT	ART	IL6	IL8	IP10	MCP	VEGF	CD 54	PIGF	PEDF
ILV1-01 LA	LA	2	49	male	140/70	2	1.06	5.58	3.93	High-risk PDR	1	1										77	34	368	391	133.4	97.1	149.3	1069.4	1178.4	1064.7	343.4	4260.7
ILV1-05 RA	RA	2	59	male	140/70	2	29.34	8.52	9.57	Mild-moderate PDR	2			2								71	34	566	400.6	379.3	109	131.9	1030.2	605.7	2888.4	242.8	4818.8
ILV1-06 LA	LA	2	60	male	160/85	2	10.38	7.95	28	Very severe NPDR	2		1			4	4	8	2		2	47	35	236	365.2	4.4	13.3	29.4	498.4	0	326.1	15.6	4867.2
ILV1-08 RA	RA	2	55	female	160/80	2	0.98	6.7	4.33	Very severe NPDR	1	1										64	25	317	383.2	55.1	48.7	59.7	400.2	284.1	609	145.5	5074.8
ILV1-10 RA	RA	2	43	male	120/90	1	20.54	7.19	28.2	High-risk PDR	1	1				10		10				77	24	492	404.4	14.1	14.8	43.9	466.5	432.6	487.2	174.1	4237.7
ILV1-11 RA	RA	1	77	male	130/70	2	18.56	7.72	24.95	Very severe NPDR	1	1				8		8				74	26	564	444.6	306	74.3	891.3	1804.5	57.6	1919.7	39.6	4542.5
ILV1-13 LA	LA	2	60	female	160/80	2	2.59	6.47	31.02	Very severe NPDR	2					6	1	7	1		1	63	30	599	425.6	40.5	41	52.7	743.1	92	719.5	48.7	4342.7
Group 2 NPDR group										Status PDR														OCT (screening)
										ETDRS Diabetic Retinopathy Classification		Laser			Anti-VEGF	Anti-VEGF	Anti-VEGF	Anti-VEGF Treatment	Intravitreal Steroid	Intravitreal Steroid	Intravitreal Steroid	Visual Acuity (screening)	Contrast Visual Acuity (screening)	CPT	ART	IL-6 Baseline	IL-8 Baseline	IP-10 Baseline	MCP-1 Baseline	VEGF Baseline	CD54 Baseline	PIGF Baseline	PEDF Baseline
Patient	Study Eye	Pseudophakic yes1/no2	Age (years)	Sex	BP screening	Diabetes Typ	Length (years)	HbA1c screening	Length (months)	PDR Group	Core vitrectomy yes1 /no2	panretinal cryokoagulation (number of procedures)	focal lasercoagulation (number of procedures)	panretinal lasercoagulation (number of procedures)	Bevazizumab	Ranibizumab	Afliberzebt	Total	Dexamethasone	Triamcinolone Acetonide	Total	ETDRS letter score	Pelli-Robson Contrast Sensitivity Chart	CPT	ART	IL6	IL8	IP10	MCP	VEGF	CD 54	PIGF	PEDF
ILV1-02 LA	LA	2	60	male	120/80	2	13.22	5.94	29.15	Severe NPDR	2		1	1			12	12				73	30	467	362.9	1.2	16.2	64.5	1015.7	13	477	15.6	4956.5
ILV1-03 RA	RA	2	56	male	120/80	2	9.73	6.48	98.66	Moderate NPDR	1			1			5	5				75	31	351	329	14.2	10.1	17.7	655.1	109	213.3	17.5	5233
ILV1-04 LA	LA	1	78	male	120/70	2	10.24	6.61	50.75	Severe NPDR	2			2								61	29	383	294.5	30.6	29.8	69.4	897.3	497.9	665.7	76.3	4630.2
ILV1-07 LA	LA	1	70	female	150/85	2	30.47	7.08	6.39	Moderate NPDR	2			1			3	3				66	28	266	274.9	28.7	14	88.5	1241.1	11.8	471.8	15.6	4672.8
ILV1-12 RA	RA	2	64	male	140/80	2	18.57	8.06	39.34	Severe NPDR	2		1				25	25				56	28	353	298.1	4.1	10.5	19.5	576	81.5	230.2	15.6	4716.9
